# Supplementary material for: Niche-specific dermal macrophage loss promotes skin capillary ageing
Source: Nature. 2025 Oct 15;648(8092):173–81. doi: 10.1038/s41586-025-09639-y (PMC12675291; doi:10.1038/s41586-025-09639-y)
Supplement: Supplementary file 10 — Source Data Fig. 1 [file 41586_2025_9639_MOESM10_ESM.xlsx]

## Sheet: Fig1c
															percentage			percentage				percentage
	1 months	epidermis	upper derm	lower derm	total cap	flow cap	covered cap	CAM/cap	flow rate	coverage	UC no flow	UC flow rate	C flow rate		epidermis	upper derm	lower derm	total cap		% flow UC	%flow C	coverage
	Mouse #1	335	66	123	73	65	69	0.90411	0.890411	0.945205	2	0.5	0.913043		96.5418	102.326	109.333	98.9831		50	91.3043	94.5205
	Mouse #2	361	55	140	72	63	65	0.763889	0.875	0.902778	3	0.571429	0.907692		104.035	85.2713	124.444	97.6271		57.1429	90.7692	90.2778
	Mouse #3	320	64	94	71	62	68	0.901408	0.873239	0.957746	1	0.666667	0.882353		92.219	99.2248	83.5556	96.2712		66.6667	88.2353	95.7746
	Mouse #4	372	73	93	79	74	74	0.924051	0.936709	0.936709	2	0.6	0.959459		107.205	113.178	82.6667	107.119		60	95.9459	93.6709
															percentage
	2 months	epidermis	upper derm	lower derm	total cap	flow cap	covered cap	CAM/cap	flow rate	coverage	UC no flow	UC flow rate	C flow rate		epidermis	upper derm	lower derm	total cap				coverage
	Mouse #1	355	54	127	65	61	54	0.830769	0.938462	0.830769	3	0.727273	0.981481		102.305	83.7209	112.889	88.1356		72.7273	98.1481	83.0769
	Mouse #2	360	47	109	60	57	53	0.783333	0.95	0.883333	2	0.714286	0.981132		103.746	72.8682	96.8889	81.3559		71.4286	98.1132	88.3333
	Mouse #3	311	47	112	77	68	70	0.61039	0.883117	0.909091	3	0.571429	0.914286		89.6254	72.8682	99.5556	104.407		57.1429	91.4286	90.9091
	Mouse #4	340	51	120	73	67	68	0.69863	0.917808	0.931507	2	0.6	0.941176		97.9827	79.0698	106.667	98.9831		60	94.1176	93.1507
															percentage
	4 months	epidermis	upper derm	lower derm	total cap	flow cap	covered cap	CAM/cap	flow rate	coverage	UC no flow	UC flow rate	C flow rate		epidermis	upper derm	lower derm	total cap				coverage
	Mouse #1	323	47	100	64	57	54	0.734375	0.890625	0.84375	2	0.8	0.907407		93.0836	72.8682	88.8889	86.7797		80	90.7407	84.375
	Mouse #2	317	40	97	50	40	40	0.8	0.8	0.8	5	0.5	0.875		91.3545	62.0155	86.2222	67.7966		50	87.5	80
	Mouse #3	303	47	93	57	49	51	0.824561	0.859649	0.894737	2	0.666667	0.882353		87.3199	72.8682	82.6667	77.2881		66.6667	88.2353	89.4737
	Mouse #4	296	39	121	54	49	49	0.722222	0.907407	0.907407	3	0.4	0.959184		85.3026	60.4651	107.556	73.2203		40	95.9184	90.7407
															percentage
	10 months	epidermis	upper derm	lower derm	total cap	flow cap	covered cap	CAM/cap	flow rate	coverage	UC no flow	UC flow rate	C flow rate		epidermis	upper derm	lower derm	total cap				coverage
	Mouse #1	312	26	100	48	41	35	0.541667	0.854167	0.729167	4	0.692308	0.914286		89.9135	40.3101	88.8889	65.0847		69.2308	91.4286	72.9167
	Mouse #2	270	17	91	35	30	23	0.485714	0.857143	0.657143	4	0.666667	0.956522		77.8098	26.3566	80.8889	47.4576		66.6667	95.6522	65.7143
	Mouse #3	265	19	114	48	37	25	0.395833	0.770833	0.520833	10	0.565217	0.96		76.3689	29.4574	101.333	65.0847		56.5217	96	52.0833
	Mouse #4	303	27	111	35	32	25	0.771429	0.914286	0.714286	2	0.8	0.96		87.3199	41.8605	98.6667	47.4576		80	96	71.4286
															percentage
	18 months	epidermis	upper derm	lower derm	total cap	flow cap	covered cap	CAM/cap	flow rate	coverage	UC no flow	UC flow rate	C flow rate		epidermis	upper derm	lower derm	total cap				coverage
	Mouse #1	253	15	119	45	30	21	0.333333	0.666667	0.466667	13	0.458333	0.904762		72.9107	23.2558	105.778	61.0169		45.8333	90.4762	46.6667
	Mouse #2	274	20	126	38	26	13	0.526316	0.684211	0.342105	10	0.6	0.846154		78.9625	31.0078	112	51.5254		60	84.6154	34.2105
	Mouse #3	243	14	123	26	17	10	0.538462	0.653846	0.384615	6	0.625	0.7		70.0288	21.7054	109.333	35.2542		62.5	70	38.4615
	Mouse #4	235	17	111	23	16	11	0.73913	0.695652	0.478261	5	0.583333	0.818182		67.7233	26.3566	98.6667	31.1864		58.3333	81.8182	47.8261

## Sheet: Fig1e
CX3CR1CreER_mTmG 4mg TAM
2 month old
Mouse	# of CAM	# of caps	# of bare caps	# of no flow	# bare no flow
1	39	61	10	4	2
2	47	57	7	3	1			Total capillary with CAM
3	47	68	6	9	2			226
4	51	67	4	6	2
								Total capillary without CAM
								27
								Percentage
Mouse	CAM/cap ratio	# of caps	Covered caps	Total flow	Uncovered flow	Covered flow		Uncovered flow	Covered flow
1	0.639344	61	0.836066	0.934426	0.8	0.960784		80	96.0784
2	0.824561	57	0.877193	0.947368	0.857143	0.96		85.7143	96
3	0.691176	68	0.911765	0.867647	0.666667	0.887097		66.6667	88.7097
4	0.761194	67	0.940299	0.910448	0.5	0.936508		50	93.6508

## Sheet: Fig1f
															percentage			percentage				percentage
	1 months	epidermis	upper derm	lower derm	total cap	flow cap	covered cap	CAM/cap	flow rate	coverage	UC no flow	UC flow rate	C flow rate		epidermis	upper derm	lower derm	total cap		% flow UC	%flow C	coverage
	Mouse #1	335	66	123	73	65	69	0.90411	0.890411	0.945205	2	0.5	0.913043		96.5418	102.326	109.333	98.9831		50	91.3043	94.5205
	Mouse #2	361	55	140	72	63	65	0.763889	0.875	0.902778	3	0.571429	0.907692		104.035	85.2713	124.444	97.6271		57.1429	90.7692	90.2778
	Mouse #3	320	64	94	71	62	68	0.901408	0.873239	0.957746	1	0.666667	0.882353		92.219	99.2248	83.5556	96.2712		66.6667	88.2353	95.7746
	Mouse #4	372	73	93	79	74	74	0.924051	0.936709	0.936709	2	0.6	0.959459		107.205	113.178	82.6667	107.119		60	95.9459	93.6709
															percentage
	2 months	epidermis	upper derm	lower derm	total cap	flow cap	covered cap	CAM/cap	flow rate	coverage	UC no flow	UC flow rate	C flow rate		epidermis	upper derm	lower derm	total cap				coverage
	Mouse #1	355	54	127	65	61	54	0.830769	0.938462	0.830769	3	0.727273	0.981481		102.305	83.7209	112.889	88.1356		72.7273	98.1481	83.0769
	Mouse #2	360	47	109	60	57	53	0.783333	0.95	0.883333	2	0.714286	0.981132		103.746	72.8682	96.8889	81.3559		71.4286	98.1132	88.3333
	Mouse #3	311	47	112	77	68	70	0.61039	0.883117	0.909091	3	0.571429	0.914286		89.6254	72.8682	99.5556	104.407		57.1429	91.4286	90.9091
	Mouse #4	340	51	120	73	67	68	0.69863	0.917808	0.931507	2	0.6	0.941176		97.9827	79.0698	106.667	98.9831		60	94.1176	93.1507
															percentage
	4 months	epidermis	upper derm	lower derm	total cap	flow cap	covered cap	CAM/cap	flow rate	coverage	UC no flow	UC flow rate	C flow rate		epidermis	upper derm	lower derm	total cap				coverage
	Mouse #1	323	47	100	64	57	54	0.734375	0.890625	0.84375	2	0.8	0.907407		93.0836	72.8682	88.8889	86.7797		80	90.7407	84.375
	Mouse #2	317	40	97	50	40	40	0.8	0.8	0.8	5	0.5	0.875		91.3545	62.0155	86.2222	67.7966		50	87.5	80
	Mouse #3	303	47	93	57	49	51	0.824561	0.859649	0.894737	2	0.666667	0.882353		87.3199	72.8682	82.6667	77.2881		66.6667	88.2353	89.4737
	Mouse #4	296	39	121	54	49	49	0.722222	0.907407	0.907407	3	0.4	0.959184		85.3026	60.4651	107.556	73.2203		40	95.9184	90.7407
															percentage
	10 months	epidermis	upper derm	lower derm	total cap	flow cap	covered cap	CAM/cap	flow rate	coverage	UC no flow	UC flow rate	C flow rate		epidermis	upper derm	lower derm	total cap				coverage
	Mouse #1	312	26	100	48	41	35	0.541667	0.854167	0.729167	4	0.692308	0.914286		89.9135	40.3101	88.8889	65.0847		69.2308	91.4286	72.9167
	Mouse #2	270	17	91	35	30	23	0.485714	0.857143	0.657143	4	0.666667	0.956522		77.8098	26.3566	80.8889	47.4576		66.6667	95.6522	65.7143
	Mouse #3	265	19	114	48	37	25	0.395833	0.770833	0.520833	10	0.565217	0.96		76.3689	29.4574	101.333	65.0847		56.5217	96	52.0833
	Mouse #4	303	27	111	35	32	25	0.771429	0.914286	0.714286	2	0.8	0.96		87.3199	41.8605	98.6667	47.4576		80	96	71.4286
															percentage
	18 months	epidermis	upper derm	lower derm	total cap	flow cap	covered cap	CAM/cap	flow rate	coverage	UC no flow	UC flow rate	C flow rate		epidermis	upper derm	lower derm	total cap				coverage
	Mouse #1	253	15	119	45	30	21	0.333333	0.666667	0.466667	13	0.458333	0.904762		72.9107	23.2558	105.778	61.0169		45.8333	90.4762	46.6667
	Mouse #2	274	20	126	38	26	13	0.526316	0.684211	0.342105	10	0.6	0.846154		78.9625	31.0078	112	51.5254		60	84.6154	34.2105
	Mouse #3	243	14	123	26	17	10	0.538462	0.653846	0.384615	6	0.625	0.7		70.0288	21.7054	109.333	35.2542		62.5	70	38.4615
	Mouse #4	235	17	111	23	16	11	0.73913	0.695652	0.478261	5	0.583333	0.818182		67.7233	26.3566	98.6667	31.1864		58.3333	81.8182	47.8261

## Sheet: Fig1h
	Intradermal injection of Clodronate or PBS liposomes every three days for 2 weeks in MacGreen/mTmG P28 mice
														Average of imaged regions
		Clodronate						PBS							Clodronate			PBS
		mouse 1	mouse 1	mouse 2	mouse 2	mouse 3	mouse 3	mouse 1	mouse 1	mouse 2	mouse 2	mouse 3	mouse 3		mouse 1	mouse 2	mouse 3	mouse 1	mouse 2	mouse 3
no flow capillaries	Day 0	3	5	1	6	6	7	2	2	7	4	7	2	Day 0	8	7	13	4	11	9
	Day 3	5	18	14	27	14	9	3	4	4	7	10	5	Day 3	23	41	23	7	11	15
	Day 6	10	17	13	28	21	22	2	3	4	5	5	3	Day 6	27	41	43	5	9	8
total capillaries		25	37	29	32	34	37	33	34	29	32	36	35	Total	62	61	71	67	61	71
														percentage
% flowing capillaries	Day 0	0.88	0.864865	0.965517	0.8125	0.823529	0.810811	0.939394	0.941176	0.758621	0.875	0.805556	0.942857	Day 0	87.0968	88.5246	81.6901	94.0299	81.9672	87.3239
	Day 3	0.8	0.513514	0.517241	0.15625	0.588235	0.756757	0.909091	0.882353	0.862069	0.78125	0.722222	0.857143	Day 3	62.9032	32.7869	67.6056	89.5522	81.9672	78.8732
	Day 6	0.6	0.540541	0.551724	0.125	0.382353	0.405405	0.939394	0.911765	0.862069	0.84375	0.861111	0.914286	Day 6	56.4516	32.7869	39.4366	92.5373	85.2459	88.7324
														Total caps	194			199
