# Supplementary material for: Niche-specific dermal macrophage loss promotes skin capillary ageing
Source: Nature. 2025 Oct 15;648(8092):173–81. doi: 10.1038/s41586-025-09639-y (PMC12675291; doi:10.1038/s41586-025-09639-y)
Supplement: Supplementary file 11 — Source Data Fig. 2 [file 41586_2025_9639_MOESM11_ESM.xlsx]

## Sheet: Fig2c
									No Flow = 0
10 month old Macgreen;mTmG									Flow = 1								percentage
											averages
Mouse 1		Day 0		Day 1		Day 7			Day 1	Day 7	Day 1	Day 7			Day 1	Day 7	Day 1	Day 7
	CAM (<75µm)	Clot Formed		No Flow		Flow			0	1	0.333333	1		CAM (<75µm)	0.333333	1	33.3333	100
	CAM (<75µm)	Clot Formed		Flow		Flow			1	1					0.6	0.8	60	80
	CAM (<75µm)	Clot Formed		No Flow		Flow			0	1					0.4	1	40	100
	CAM (<75µm)	Clot Formed		No Flow		Flow			0	1				No CAM	0.166667	0.166667	16.6667	16.6667
	CAM (<75µm)	Clot Formed		Flow		Flow			1	1					0	0.2	0	20
	CAM (<75µm)	Clot Formed		No Flow		Flow			0	1					0	0	0	0
	No CAM	Clot Formed		No Flow		No Flow			0	0	0.166667	0.166667
	No CAM	Clot Formed		Flow		Flow			1	1
	No CAM	Clot Formed		No Flow		No Flow			0	0
	No CAM	Clot Formed		No Flow		No Flow			0	0
	No CAM	Clot Formed		No Flow		No Flow			0	0
	No CAM	Clot Formed		No Flow		No Flow			0	0
Mouse 2		Day 0		Day 1		Day 7
	CAM (<75µm)	Clot Formed		Flow		Flow			1	1	0.6	0.8
	CAM (<75µm)	Clot Formed		No Flow		Flow			0	1
	CAM (<75µm)	Clot Formed		Flow		Flow			1	1
	CAM (<75µm)	Clot Formed		No Flow		No Flow			0	0
	CAM (<75µm)	Clot Formed		Flow		Flow			1	1
	No CAM	Clot Formed		No Flow		No Flow			0	0	0	0.2
	No CAM	Clot Formed		No Flow		Flow			0	1
	No CAM	Clot Formed		No Flow		No Flow			0	0
	No CAM	Clot Formed		No Flow		No Flow			0	0
	No CAM	Clot Formed		No Flow		No Flow			0	0
Mouse 3		Day 0		Day 1		Day 7
	CAM (<75µm)	Clot Formed		No Flow		Flow			0	1	0.4	1
	CAM (<75µm)	Clot Formed		No Flow		Flow			0	1
	CAM (<75µm)	Clot Formed		Flow		Flow			1	1
	CAM (<75µm)	Clot Formed		No Flow		Flow			0	1
	CAM (<75µm)	Clot Formed		Flow		Flow			1	1
	No CAM	Clot Formed		No Flow		No Flow			0	0	0	0
	No CAM	Clot Formed		No Flow		No Flow			0	0
	No CAM	Clot Formed		No Flow		No Flow			0	0
	No CAM	Clot Formed		No Flow		No Flow			0	0
	No CAM	Clot Formed		No Flow		No Flow			0	0

## Sheet: Fig2e
			Day 1			Day 7					Day 1			Day 7
		Clot only	Repaired flow	Total clots	Repaired fraction	Repaired flow	Total clots	Repaired fraction		CAM+Clot	Repaired flow	Total clots	Repaired fraction	Repaired flow	Total clots	Repaired fraction
		Mouse #1	4	7	0.571429	6	7	0.857143		Mouse #1	1	4	0.25	1	4	0.25
		Mouse #2	2	5	0.4	4	5	0.8		Mouse #2	0	5	0	2	5	0.4
		Mouse #3	2	7	0.285714	5	7	0.714286		Mouse #3	0	7	0	1	7	0.142857
		Clot	Day 0		Day 1		Day 7				Clot	Day 0		Day 1		Day 7
	Mouse #1	1	No Flow	CAM	No Flow	CAM	Flow	CAM		Mouse #1	1	No Flow	No CAM	No Flow	CAM	No Flow	CAM
		2	No Flow	CAM	Flow	CAM	Flow	CAM			2	No Flow	No CAM	Flow	CAM	Flow	CAM
		3	No Flow	CAM	No Flow	CAM	No Flow	CAM			3	No Flow	No CAM	No Flow	CAM	No Flow	CAM
		4	No Flow	CAM	No Flow	CAM	Flow	CAM			4	No Flow	No CAM	No Flow	CAM	No Flow	CAM
		5	No Flow	CAM	Flow	CAM	Flow	CAM		Mouse #2	5	No Flow	No CAM	No Flow	CAM	Flow	CAM
		6	No Flow	CAM	Flow	CAM	Flow	CAM			6	No Flow	No CAM	No Flow	No CAM	No Flow	CAM
		7	No Flow	CAM	Flow	CAM	Flow	CAM			7	No Flow	No CAM	No Flow	CAM	Flow	CAM
	Mouse #2	8	No Flow	CAM	Flow	CAM	Flow	CAM			8	No Flow	No CAM	No Flow	CAM	No Flow	CAM
		9	No Flow	CAM	No Flow	CAM	Flow	CAM			9	No Flow	No CAM	No Flow	No CAM	No Flow	CAM
		10	No Flow	CAM	No Flow	CAM	No Flow	CAM		Mouse #3	10	No Flow	No CAM	No Flow	CAM	No Flow	CAM
		11	No Flow	CAM	No Flow	CAM	Flow	CAM			11	No Flow	No CAM	No Flow	No CAM	Flow	CAM
		12	No Flow	CAM	Flow	CAM	Flow	CAM			12	No Flow	No CAM	No Flow	No CAM	No Flow	CAM
	Mouse #3	13	No Flow	CAM	No Flow	CAM	No Flow	CAM			13	No Flow	No CAM	No Flow	CAM	No Flow	CAM
		14	No Flow	CAM	No Flow	CAM	Flow	CAM			14	No Flow	No CAM	No Flow	CAM	No Flow	CAM
		15	No Flow	CAM	Flow	CAM	Flow	CAM			15	No Flow	No CAM	No Flow	No CAM	No Flow	CAM
		16	No Flow	CAM	No Flow	CAM	Flow	CAM			16	No Flow	No CAM	No Flow	No CAM	No Flow	CAM
		17	No Flow	CAM	No FLow	CAM	Flow	CAM
		18	No Flow	CAM	No FLow	CAM	No FLow	CAM
		19	No Flow	CAM	Flow	CAM	Flow	CAM
			Day 1	Day 7							Day 1	Day 7
		Clot only	Repaired %	Repaired %						CAM + clot	Repaired %	Repaired %
		Mouse #1	57.1429	85.7143						Mouse #1	25	25
		Mouse #2	40	80						Mouse #2	0	40
		Mouse #3	28.5714	71.4286						Mouse #3	0	14.2857

## Sheet: Fig2g
				Mouse #1		total clots generated per mouse
					Rac1 f/+	4	4	3	2
					Rac1 f/f	7	7	7	7
Total Clots	Rac1 f/+	67				Day 1 (# of recovered clots)				Day 3 (# of recovered clots)				Day 7 (# of recovered clots)
	Rac1 f/f	82			Rac1 f/+	1	1	1	0	2	1	1	2	3	3	3	2
					Rac1 f/f	1	2	3	3	6	4	5	4	5	4	5	3
						Fraction of recovery				Fraction of recovery				Fraction of recovery					Day 1	Day 3	Day 7
					Rac1 f/+	0.25	0.25	0.333333	0	0.5	0.25	0.333333	1	0.75	0.75	1	1	Rac1 f/+	0.208333	0.520833	0.875
					Rac1 f/f	0.142857	0.285714	0.428571	0.428571	0.857143	0.571429	0.714286	0.571429	0.714286	0.571429	0.714286	0.428571	Rac1 f/f	0.321429	0.678571	0.607143
																		Rac1 f/+	20.8333	52.0833	87.5
																		Rac1 f/f	32.1429	67.8571	60.7143
				Mouse #2		total clots generated per mouse
					Rac1 f/+	8	9	10	11
					Rac1 f/f	10	9	6	10
						Day 1 (# of recovered clots)				Day 3 (# of recovered clots)				Day 7 (# of recovered clots)
					Rac1 f/+	5	3	7	6	6	8	9	5	7	9	9	8
					Rac1 f/f	4	2	3	6	7	5	5	8	7	5	5	8
						Fraction of recovery				Fraction of recovery				Fraction of recovery					Day 1	Day 3	Day 7
					Rac1 f/+	0.625	0.333333	0.7	0.545455	0.75	0.888889	0.9	0.454545	0.875	1	0.9	0.727273	Rac1 f/+	0.550947	0.748359	0.875568
					Rac1 f/f	0.4	0.222222	0.5	0.6	0.7	0.555556	0.833333	0.8	0.7	0.555556	0.833333	0.8	Rac1 f/f	0.430556	0.722222	0.722222
																		Rac1 f/+	55.0947	74.8359	87.5568
																		Rac1 f/f	43.0556	72.2222	72.2222
				Mouse #3		total clots generated per mouse
					Rac1 f/+	5	3	4	4
					Rac1 f/f	4	5	5	5
						Day 1 (# of recovered clots)				Day 3 (# of recovered clots)				Day 7 (# of recovered clots)
					Rac1 f/+	2	1	1	0	3	3	3	3	3	3	4	3
					Rac1 f/f	1	0	0	3	1	3	1	4	1	5	2	4
						Fraction of recovery				Fraction of recovery				Fraction of recovery					Day 1	Day 3	Day 7
					Rac1 f/+	0.4	0.333333	0.25	0	0.6	1	0.75	0.75	0.6	1	1	0.75	Rac1 f/+	0.245833	0.775	0.8375
					Rac1 f/f	0.25	0	0	0.6	0.25	0.6	0.2	0.8	0.25	1	0.4	0.8	Rac1 f/f	0.2125	0.4625	0.6125
																		Rac1 f/+	24.5833	77.5	83.75
																		Rac1 f/f	21.25	46.25	61.25

## Sheet: Fig2h
CX3CR1-CreER;R26-mTmG;Rac1f/+ vs Rac1f/f after TAM induction
Perivascular debris density per clot at Day 3 post clotting
Debris detected in THG channel
Debris was defined as THG puncta signal >5 pixels diameter
			Perivascular RBC # per clot	Perivascular RBC # per clot
		Mouse #3F	1	1	Mouse #1F
		Rac1f/+	3	0	Rac1f/f
			1	5
			0	6
			3	35
			0	4
			0	15
			3	16
			0	2
			0	28
			8	0
			0	0
			0	1
			0	7
		Average	1	5	Average
		1.25	0	1	7.875
		Mouse #2F	7	11	Mouse #5M
		Rac1f/+	1	2	Rac1f/f
			7	0
			2	1
			1	0
			4	15
			2	2
			1	2
			1	2
			2	3
			0	0
			5	5
			0	14
			4	17
		Average	2	1	Average
		2.5	1	5	5
		Mouse #5F	16	3	Mouse #1F
		Rac1f/+	1	6	Rac1f/f
			2	53
			2	4
			1	6
			1	1
			0	2
			0	3
			3	9
			0	27
			1	6
			0	8
			1	3
			0	0
			2	0	Average
			1	1	8.25
			0
			0
		Average	0
		1.55	0

## Sheet: Fig2j
		1wk	13wk	1wk	13wk	13wk
Genotype	Mouse ID	Capillary density	Capillary density	Average Cap density per mouse	Average Cap density per mouse	Capillary density (% of 1wk density)
Rac1f/+	1.6	86	83	80	75.5	94.375									86	83
Rac1f/+	1.6	74	68												74	66
Rac1f/f	6.2	90	80	79.5	66.5	83.6478									90	80
Rac1f/f	6.2	69	53												69	52
Rac1f/f	6.3	69	67	79	64	81.0127									69	67
Rac1f/f	6.3	89	61												89	57
Rac1f/f	6.4	79	56	90	76	84.4444									79	54
Rac1f/f	6.4	101	96												101	96
Rac1f/+	7.1	81	76	75	71.5	95.3333									81	75
Rac1f/+	7.1	69	67												69	67
Rac1f/+	7.2	75	73	87.5	84.5	96.5714									75	73
Rac1f/+	7.2	100	96												100	95
Rac1f/+	1.1	87	82	89	86	96.6292									87	82
Rac1f/+	1.1	91	90												91	90
Rac1f/f	2.5	80	65	73	50	68.4932									80	65
Rac1f/f	2.5	66	35												66	35
Rac1f/f	8.1	112	75	102	73	71.5686									112	75
Rac1f/f	8.1	92	71												92	71
	Rac1 Het

## Sheet: Fig2k
		1wk	13wk	1wk	13wk	13wk
Genotype	Mouse ID	Capillary density	Capillary density	Average Cap density per mouse	Average Cap density per mouse	Capillary density (% of 1wk density)
Rac1f/+	1.6	86	83	80	75.5	94.375
Rac1f/+	1.6	74	68
Rac1f/f	6.2	90	80	79.5	66.5	83.6478
Rac1f/f	6.2	69	53
Rac1f/f	6.3	69	67	79	64	81.0127
Rac1f/f	6.3	89	61
Rac1f/f	6.4	79	56	90	76	84.4444
Rac1f/f	6.4	101	96
Rac1f/+	7.1	81	76	75	71.5	95.3333
Rac1f/+	7.1	69	67
Rac1f/+	7.2	75	73	87.5	84.5	96.5714
Rac1f/+	7.2	100	96
Rac1f/+	1.1	87	82	89	86	96.6292
Rac1f/+	1.1	91	90
Rac1f/f	2.5	80	65	73	50	68.4932
Rac1f/f	2.5	66	35
Rac1f/f	8.1	112	75	102	73	71.5686
Rac1f/f	8.1	92	71
	Rac1 Het
