# Supplementary material for: Niche-specific dermal macrophage loss promotes skin capillary ageing
Source: Nature. 2025 Oct 15;648(8092):173–81. doi: 10.1038/s41586-025-09639-y (PMC12675291; doi:10.1038/s41586-025-09639-y)
Supplement: Supplementary file 12 — Source Data Fig. 3 [file 41586_2025_9639_MOESM12_ESM.xlsx]

## Sheet: Fig3c
	Week 4 post BM transfer CAGdsRed;Macgreen into Macgreen host
	Two 500x500um regions per niche for eachmouse
	Epidermis						Upper Dermis						Lower Dermis
		Total Green	Green/Red		GR/G%			Total Green	Green/Red		GR/G%			Total Green	Green/Red		GR/G%
	Mouse 1	380	0		0		Mouse 1	342	1		0.292398		Mouse 1	759	144		18.9723
	Mouse 2	698	0		0		Mouse 2	321	9		2.80374		Mouse 2	508	246		48.4252
	Mouse 3	531	0		0		Mouse 3	330	29		8.78788		Mouse 3	754	480		63.6605
	Mouse 4	345	0		0		Mouse 4	288	3		1.04167		Mouse 4	468	177		37.8205
	Week 10 post BM transfer CAGdsRed;Macgreen into Macgreen host
	Four 500x500um regions per niche for eachmouse
	Epidermis						Upper Dermis						Lower Dermis
		Total Green	Green/Red		GR/G%			Total Green	Green/Red		GR/G%			Total Green	Green/Red		GR/G%
	Mouse 1	380	0		0		Mouse 1	128	4		3.125		Mouse 1	444	288		64.8649
	Mouse 2	420	0		0		Mouse 2	200	4		2		Mouse 2	420	244		58.0952
	Mouse 3	332	0		0		Mouse 3	216	28		12.963		Mouse 3	424	288		67.9245
	Mouse 4	356	0		0		Mouse 4	208	16		7.69231		Mouse 4	512	368		71.875
	Week 10 post BM transfer CAGdsRed;Macgreen into Macgreen host
	Four 500x500um regions per niche for eachmouse
	Epidermis						Upper Dermis						Lower Dermis
		Total Green	Green/Red		GR/G%		UD (~20µm)	Total Green	Green/Red		GR/G%			Total Green	Green/Red		GR/G%
	Mouse 1	380	0		0		Mouse 1	128	4		3.125		Mouse 1	444	288		64.8649
	Mouse 2	420	0		0		Mouse 2	200	4		2		Mouse 2	420	244		58.0952
	Mouse 3	332	0		0		Mouse 3	216	28		12.963		Mouse 3	424	288		67.9245
	Mouse 4	356	0		0		Mouse 4	208	16		7.69231		Mouse 4	512	368		71.875

## Sheet: Fig3g
		Cx3cr1-CreER;R26-mTmG 100ug of TAM
		Quantification of individual macrophage fates after 1 month of weekly revisits (4 time points in total)
											Percentage
			Upper dermis	Mouse #	Division	Loss	Total		Division	Loss	Division	Loss
				1	9	13	45		0.2	0.288889	20	28.8889
				2	9	14	32		0.28125	0.4375	28.125	43.75
				3	3	9	34		0.0882353	0.264706	8.82353	26.4706
				4	3	6	15		0.2	0.4	20	40
				5	11	18	39		0.282051	0.461538	28.2051	46.1538
				6	12	11	48		0.25	0.229167	25	22.9167
				7	2	9	27		0.0740741	0.333333	7.40741	33.3333
				8	3	4	22		0.136364	0.181818	13.6364	18.1818
							262
			Lower Dermis	Mouse #	Division	Loss	Total		Division	Loss	Division	Loss
				1	1	5	8		0.125	0.625	12.5	62.5
				2	0	6	9		0	0.666667	0	66.6667
				3	0	13	15		0	0.866667	0	86.6667
				4	1	8	10		0.1	0.8	10	80
							42

## Sheet: Fig3h
			Cx3cr1-CreER;R26-mTmG 100ug of TAM
			Quantification of individual macrophage fates after 1 month of weekly revisits (4 time points in total)
												Percentage
				Upper dermis	Mouse #	Division	Loss	Total		Division	Loss	Division	Loss
					1	9	13	45		0.2	0.288889	20	28.8889
					2	9	14	32		0.28125	0.4375	28.125	43.75
					3	3	9	34		0.0882353	0.264706	8.82353	26.4706
					4	3	6	15		0.2	0.4	20	40
					5	11	18	39		0.282051	0.461538	28.2051	46.1538
					6	12	11	48		0.25	0.229167	25	22.9167
					7	2	9	27		0.0740741	0.333333	7.40741	33.3333
					8	3	4	22		0.136364	0.181818	13.6364	18.1818
								262

## Sheet: Fig3i
		Cx3cr1-CreER;R26-mTmG 100ug of TAM
		Quantification of total labeled CAMs during sequeencal revisits (20 weeks in total)
			0wk	1wk	6wk	12wk	20wk
	Mouse 1	Region 1	5	5	6	5	4
		Region 2	12	11	10	8	8
	Mouse 2	Region 1	11	10	6	6	4
		Region 2	13	12	12	13	10
	Mouse 3	Region 1	9	9	7	5	4
		Region 2	9	10	11	11	8
		average	9.83333	9.5	8.66667	8	6.33333
									Percentage
			0wk	1wk	6wk	12wk	20wk		0wk	1wk	6wk	12wk	20wk
		Mouse 1	17	16	16	13	12		100	94.1176	94.1176	76.4706	70.5882
		Mouse 2	24	22	18	19	14		100	91.6667	75	79.1667	58.3333
		Mouse 3	18	19	18	16	12		100	105.556	100	88.8889	66.6667
		average	19.6667	19	17.3333	16	12.6667
