# Supplementary material for: Niche-specific dermal macrophage loss promotes skin capillary ageing
Source: Nature. 2025 Oct 15;648(8092):173–81. doi: 10.1038/s41586-025-09639-y (PMC12675291; doi:10.1038/s41586-025-09639-y)
Supplement: Supplementary file 13 — Source Data Fig. 4 [file 41586_2025_9639_MOESM13_ESM.xlsx]

## Sheet: Fig4d
	2wk post ablation		CAM quantification
	CAM ablation		Mouse #	Pre CAM ablate	2wk post	% replacement
			1	5	3	60
			2	8	3	37.5
			3	14	2	14.2857
			4	17	4	23.5294
						33.8288
	2wk post ablation		CAM quantification
	CAM ablation + laser induced clot		Mouse #	Pre CAM ablate	2wk post	% replacement
			1	5	5	100
			2	6	5	83.3333
			3	7	7	100
			4	7	7	100
						95.8333
	8wk post ablation		CAM quantification
	CAM ablation		Mouse #	Pre CAM ablate	8wk post	% replacement
			1	54	40	74.0741
			2	61	47	77.0492
			3	77	32	41.5584
			4	69	38	55.0725
						61.9385
	Cx3cr1-DTR following IP injection of diphtheria toxin (25ng/g body weight)
	Mouse #	1		3		5
	Day 5 CAM replenish	3		1		2
	Day 7 CAM replenish	0		4		1
	Day 14 CAM replenish	5		2		7
	Total CAMs depleted	19		11		23
	Day 5	0.157895		0.0909091		0.0869565
	Day 7	0.157895		0.454545		0.130435
	Day 14	0.421053		0.636364		0.434783
	Day 14 (%)	42.1053		63.6364		43.4783
	CX3CR1-CreER;dsRed;MacGreen
	Homeostasis
	Mouse #	1		3		5
	Day 14 CAM replenish	4		2		3
	Total CAMs depleted	11		10		8
	Day 14	0.363636		0.2		0.375
	Day 14 (%)	36.3636		20		37.5

## Sheet: Fig4f
	CAM replacement 28 days following dermal laser damage
	Csf1r-EGFP; Ccr2-rfp/+ vs Ccr2-rfp/rfp
	Two 500x500um per mouse
		CCR2-RFP/+				CCR2-RFP/RFP
	Mouse #	1	2	3	4	1	2	3	4
	Neighboring control	39	36	43	49	38	44	48	41
	Dermal laser damage	80	76	84	77	40	43	36	35

## Sheet: Fig4i
	Cx3cr1-CreER;R26-nTnG
	2 month old
	2wks post 2mgTAM 250umlaser
	Laser-induced dermal laser damage (250x250um area)
			Day 7	Day 7			Day 7	Day 7
	<75µm dermal laser damage	Total	Dividing	Dividing %	>75µm dermal laser damage	Total	Dividing	Dividing %
	Mouse #1	6	5	83.3333	Mouse #1	5	1	20
	Mouse #2	2	2	100	Mouse #2	2	0	0
	Mouse #3	2	1	50	Mouse #3	2	0	0
	Mouse #4	3	1	33.3333	Mouse #4	3	0	0
