# Supplementary material for: Niche-specific dermal macrophage loss promotes skin capillary ageing
Source: Nature. 2025 Oct 15;648(8092):173–81. doi: 10.1038/s41586-025-09639-y (PMC12675291; doi:10.1038/s41586-025-09639-y)
Supplement: Supplementary file 14 — Source Data Fig. 5 [file 41586_2025_9639_MOESM14_ESM.xlsx]

## Sheet: Fig5c
	upper dermis	Day 0	Day 5	Day 9			Day 0	Day 5	Day 9
Mouse 1	CSF1-treated	40	56	53	Mouse 1	PBS-treated	41	43	39
Mouse 2	CSF1-treated	65	94	86	Mouse 2	PBS-treated	39	42	38
Mouse 3	CSF1-treated	59	100	100	Mouse 3	PBS-treated	60	54	53
Mouse 4	CSF1-treated	74	88	89	Mouse 4	PBS-treated	72	64	67
% change	CSF1-treated	100	140	132.5		PBS-treated	100	104.878	95.122
	CSF1-treated	100	144.615	132.308		PBS-treated	100	107.692	97.4359
	CSF1-treated	100	169.492	169.492		PBS-treated	100	90	88.3333
	CSF1-treated	100	118.919	120.27		PBS-treated	100	88.8889	93.0556
		100	143.256	138.642			100	97.8648	93.4867

## Sheet: Fig5e
	CSF1FC	Obstructed capillaries (no RBC flow)
		Day -9		Day 0
	Total caps	Obstructed caps	% cap flow	Obstructed caps	% cap flow
Mouse 1	41	10	75.6098	5	87.8049
Mouse 2	51	9	82.3529	7	86.2745
Mouse 3	60	12	80	7	88.3333
Mouse 4	62	10	83.871	4	93.5484
Average			80.4584		88.9903
	214
	PBS	Obstructed capillaries (no RBC flow)
		Day -9		Day 0
	Total caps	Obstructed caps	% cap flow	Obstructed caps	% cap flow
Mouse 1	59	14	76.2712	17	71.1864
Mouse 2	48	11	77.0833	12	75
Mouse 3	49	10	79.5918	11	77.551
Mouse 4	58	12	79.3103	10	82.7586
Average			78.0642		76.624
	214

## Sheet: Fig5g
		CSF1FC	Laser-induced capillary clotting
			Day 1		Day 7
		Total clots	capillary reflow	% cap reflow	capillary reflow	% cap reflow
	Mouse 1	5	3	60	4	80
	Mouse 2	5	1	20	3	60
	Mouse 3	4	0	0	4	100
	Mouse 4	4	2	50	4	100
	Average			32.5		85
		18
		PBS	Laser-induced capillary clotting
			Day 1		Day 7
		Total clots	capillary reflow	% cap reflow	capillary reflow	% cap reflow
	Mouse 1	5	0	0	2	40
	Mouse 2	5	1	20	2	40
	Mouse 3	6	1	16.6667	3	50
	Mouse 4	4	0	0	2	50
	Average			9.16667		45
		20
