# Supplementary material for: Niche-specific dermal macrophage loss promotes skin capillary ageing
Source: Nature. 2025 Oct 15;648(8092):173–81. doi: 10.1038/s41586-025-09639-y (PMC12675291; doi:10.1038/s41586-025-09639-y)
Supplement: Supplementary file 15 — Source Data Extended Data Fig. 1 [file 41586_2025_9639_MOESM15_ESM.xlsx]

## Sheet: ED Fig1b
	1 month old
	Macrophage markers
		mouse 1			mouse 2			mouse 3
	500µm^2 area	region 1	region 2	region 3	region 1	region 2	region 3	region 1	region 2	region 3
	CSF1R-EGFP	60	79	76	88	87	72	55	84	87
	CCR2-RFP/+	12	15	4	13	24	29	28	3	8
	CX3CR1-GFP/+	69	71	82	73	75	55	77	72	83
	500µm^2 area	Mouse 1	Mouse 2	Mouse 3
	CSF1R-EGFP	71.6667	82.3333	75.3333
	CCR2-RFP/+	10.3333	22	13
	CX3CR1-GFP/+	74	67.6667	77.3333

## Sheet: ED Fig1e
Cx3cr1-gfp/+; R26-mTmG
Quantification of macrophage localization on superfical capillary plexus in mouse skin upper dermis
	Mouse 1		Mouse 2		Mouse 3
	Total #	%	Total #	%	Total #	%
Capillary associated (<1µm)	50	94.3396	41	95.3488	31	96.875
Not-associated to capillaries (>1µm)	3	5.66038	2	4.65116	1	3.125

## Sheet: ED Fig1f
		CAM Density
		CX3CR1-gfp/+ vs gfp/gfp
		average of 2 RO1 (500µm x 500µm) per mouse
				CX3CR1-gfp/+					CX3CR1-gfp/gfp
			Mouse #	1 month old	6 month old			Mouse #	1 month old	6 month old
			#1	98	88			#1	93	56
			#2	97.5	74			#2	97.5	60
			#3	102	77			#3	108	61
			#4	84	80			#4	88	67
			Average	95.375	79.75			Average	96.625	61

## Sheet: ED Fig1g
	LysM-Cre; R26-mTmG
	Quantification of CAM density in mouse skin upper dermis
	average of 2 RO1 (500µm x 500µm) per mouse
				1 month old			6 month old
			Mouse 1	68		Mouse 1	36
			Mouse 2	66		Mouse 2	28
			Mouse 3	82		Mouse 3	49
			Mouse 4	75		Mouse 4	51
			Average	72.75		Average	41

## Sheet: ED Fig1h
	Skin Whole Mount Immunoflurescence for CD206 and CSF1R-EGFP
			Young (1m)	CSF1R+	CSF1R+	CSF1R-			Old (18m)	CSF1R+	CSF1R+	CSF1R-
	Two 500µm ROI per mouse			CD206+	CD206-	CD206+				CD206+	CD206-	CD206+
			Mouse 1	68	9	0			Mouse 1	27	0	0
			Mouse 1	75	9	0			Mouse 1	28	3	0
			Mouse 2	67	7	0			Mouse 2	43	4	0
			Mouse 2	70	9	0			Mouse 2	31	5	0
			Mouse 3	74	8	0			Mouse 3	30	3	0
			Mouse 3	46	4	0			Mouse 3	40	5	0
		Averages	Mouse 1	71.5	9	0		Averages	Mouse 1	27.5	1.5	0
			Mouse 2	68.5	8	0			Mouse 2	37	4.5	0
			Mouse 3	60	6	0			Mouse 3	35	4	0
