# Supplementary material for: Niche-specific dermal macrophage loss promotes skin capillary ageing
Source: Nature. 2025 Oct 15;648(8092):173–81. doi: 10.1038/s41586-025-09639-y (PMC12675291; doi:10.1038/s41586-025-09639-y)
Supplement: Supplementary file 16 — Source Data Extended Data Fig. 2 [file 41586_2025_9639_MOESM16_ESM.xlsx]

## Sheet: ED Fig2c
	Capillary labeling comparison: I.V. injection of 70kDa Rhodamine Dextran compared to RBC labeling (THG signal)
		Mouse 1	Mouse 2	Mouse 3			Mouse 1	Mouse 2	Mouse 3
	Total caps	49	70	51		Percentage				Average
	RBC+Dex+	49	66	49		RBC+Dex+	100	94.2857	96.0784	96.788
	RBC-Dex+	0	4	2		RBC-Dex+	0	5.71429	3.92157	3.21195
	RBC+Dex-	0	0	0		RBC+Dex-	0	0	0	0
