# Supplementary material for: Niche-specific dermal macrophage loss promotes skin capillary ageing
Source: Nature. 2025 Oct 15;648(8092):173–81. doi: 10.1038/s41586-025-09639-y (PMC12675291; doi:10.1038/s41586-025-09639-y)
Supplement: Supplementary file 17 — Source Data Extended Data Fig. 3 [file 41586_2025_9639_MOESM17_ESM.xlsx]

## Sheet: ED Fig3b
	Pre vs Post coverslip
			Flowing capillary density (500µm ROI)
		Mouse #	Pre coverslip	Post coverslip
		#1	71	72
		#2	69	67
		#3	62	62
		Average	67.3333	67

## Sheet: ED Fig3c
	1 months	epidermis	upper derm	lower derm	total cap	flow cap	covered cap	CAM/cap	flow rate	coverage	UC no flow	UC flow rate	C flow rate	% flow UC	%flow C
		335	66	123	73	65	69	0.90411	0.890411	0.945205	2	0.5	0.913043	50	91.3043
		361	55	140	72	63	65	0.763889	0.875	0.902778	3	0.571429	0.907692	57.1429	90.7692
		320	64	94	71	62	68	0.901408	0.873239	0.957746	1	0.666667	0.882353	66.6667	88.2353
		372	73	93	79	74	74	0.924051	0.936709	0.936709	2	0.6	0.959459	60	95.9459
	2 months	epidermis	upper derm	lower derm	total cap	flow cap	covered cap	CAM/cap	flow rate	coverage	UC no flow	UC flow rate	C flow rate	% flow UC	%flow C
		355	54	127	65	61	54	0.830769	0.938462	0.830769	3	0.727273	0.981481	72.7273	98.1481
		360	47	109	60	57	53	0.783333	0.95	0.883333	2	0.714286	0.981132	71.4286	98.1132
		311	47	112	77	68	70	0.61039	0.883117	0.909091	3	0.571429	0.914286	57.1429	91.4286
		340	51	120	73	67	68	0.69863	0.917808	0.931507	2	0.6	0.941176	60	94.1176
	4 months	epidermis	upper derm	lower derm	total cap	flow cap	covered cap	CAM/cap	flow rate	coverage	UC no flow	UC flow rate	C flow rate	% flow UC	%flow C
		323	47	100	64	57	54	0.734375	0.890625	0.84375	2	0.8	0.907407	80	90.7407
		317	40	97	50	40	40	0.8	0.8	0.8	5	0.5	0.875	50	87.5
		303	47	93	57	49	51	0.824561	0.859649	0.894737	2	0.666667	0.882353	66.6667	88.2353
		296	39	121	54	49	49	0.722222	0.907407	0.907407	3	0.4	0.959184	40	95.9184
	10 months	epidermis	upper derm	lower derm	total cap	flow cap	covered cap	CAM/cap	flow rate	coverage	UC no flow	UC flow rate	C flow rate	% flow UC	%flow C
		312	26	100	48	41	35	0.541667	0.854167	0.729167	4	0.692308	0.914286	69.2308	91.4286
		270	17	91	35	30	23	0.485714	0.857143	0.657143	4	0.666667	0.956522	66.6667	95.6522
		265	19	114	48	37	25	0.395833	0.770833	0.520833	10	0.565217	0.96	56.5217	96
		303	27	111	35	32	25	0.771429	0.914286	0.714286	2	0.8	0.96	80	96
	18 months	epidermis	upper derm	lower derm	total cap	flow cap	covered cap	CAM/cap	flow rate	coverage	UC no flow	UC flow rate	C flow rate	% flow UC	%flow C
		253	15	119	45	30	21	0.333333	0.666667	0.466667	13	0.458333	0.904762	45.8333	90.4762
		274	20	126	38	26	13	0.526316	0.684211	0.342105	10	0.6	0.846154	60	84.6154
		243	14	123	26	17	10	0.538462	0.653846	0.384615	6	0.625	0.7	62.5	70
		235	17	111	23	16	11	0.73913	0.695652	0.478261	5	0.583333	0.818182	58.3333	81.8182

## Sheet: ED Fig3d
		BM chimera 10 week post transfer
		Mouse 1	GFP+	GFP+	GFP+/dsRed+	GFP+/dsRed+		Mouse 2	GFP+	GFP+	GFP+/dsRed+	GFP+/dsRed+		Mouse 3	GFP+	GFP+	GFP+/dsRed+	GFP+/dsRed+
			flow cap	no flow cap	flow cap	no flow cap			flow cap	no flow cap	flow cap	no flow cap			flow cap	no flow cap	flow cap	no flow cap
		ROI 1	21	8	9	4		ROI 1	19	1	11	1		ROI 1	21	1	6	1
		ROI 2	18	4	5	0		ROI 2	15	2	8	2		ROI 2	30	3	6	0
		ROI 3	22	3	11	1		ROI 3	18	1	10	0		ROI 3	19	1	4	0
		Sum of ROIs	61	15	25	5		Sum of ROIs	52	4	29	3		Sum of ROIs	70	5	16	1
		Total caps	76		30			Total caps	56		32			Total caps	75		17
		flow/total (%)	80.2632		83.3333			flow/total (%)	92.8571		90.625			flow/total (%)	93.3333		94.1176
			GFP+ sum		GFP+/dsRed+ sum
			207		79
			Total
			286

## Sheet: ED Fig3e
	1 months	epidermis	upper derm	lower derm	total cap	flow cap	covered cap	CAM/cap	flow rate	coverage	UC no flow	UC flow rate	C flow rate
		335	66	123	73	65	69	0.90411	0.890411	0.945205	2	0.5	0.913043
		361	55	140	72	63	65	0.763889	0.875	0.902778	3	0.571429	0.907692
		320	64	94	71	62	68	0.901408	0.873239	0.957746	1	0.666667	0.882353
		372	73	93	79	74	74	0.924051	0.936709	0.936709	2	0.6	0.959459
	2 months	epidermis	upper derm	lower derm	total cap	flow cap	covered cap	CAM/cap	flow rate	coverage	UC no flow	UC flow rate	C flow rate
		355	54	127	65	61	54	0.830769	0.938462	0.830769	3	0.727273	0.981481
		360	47	109	60	57	53	0.783333	0.95	0.883333	2	0.714286	0.981132
		311	47	112	77	68	70	0.61039	0.883117	0.909091	3	0.571429	0.914286
		340	51	120	73	67	68	0.69863	0.917808	0.931507	2	0.6	0.941176
	4 months	epidermis	upper derm	lower derm	total cap	flow cap	covered cap	CAM/cap	flow rate	coverage	UC no flow	UC flow rate	C flow rate
		323	47	100	64	57	54	0.734375	0.890625	0.84375	2	0.8	0.907407
		317	40	97	50	40	40	0.8	0.8	0.8	5	0.5	0.875
		303	47	93	57	49	51	0.824561	0.859649	0.894737	2	0.666667	0.882353
		296	39	121	54	49	49	0.722222	0.907407	0.907407	3	0.4	0.959184
	10 months	epidermis	upper derm	lower derm	total cap	flow cap	covered cap	CAM/cap	flow rate	coverage	UC no flow	UC flow rate	C flow rate
		312	26	100	48	41	35	0.541667	0.854167	0.729167	4	0.692308	0.914286
		270	17	91	35	30	23	0.485714	0.857143	0.657143	4	0.666667	0.956522
		265	19	114	48	37	25	0.395833	0.770833	0.520833	10	0.565217	0.96
		303	27	111	35	32	25	0.771429	0.914286	0.714286	2	0.8	0.96
	18 months	epidermis	upper derm	lower derm	total cap	flow cap	covered cap	CAM/cap	flow rate	coverage	UC no flow	UC flow rate	C flow rate
		253	15	119	45	30	21	0.333333	0.666667	0.466667	13	0.458333	0.904762
		274	20	126	38	26	13	0.526316	0.684211	0.342105	10	0.6	0.846154
		243	14	123	26	17	10	0.538462	0.653846	0.384615	6	0.625	0.7
		235	17	111	23	16	11	0.73913	0.695652	0.478261	5	0.583333	0.818182
						uncovered cap	covered cap
						4	69
						7	65
						3	68
						5	74
					1 month	19	276
						uncovered cap	covered cap
						11	54
						7	53
						7	70
						5	68
					2 month	30	245
						uncovered cap	covered cap
						10	54
						10	40
						6	51
						5	49
					4 month	31	194
						uncovered cap	covered cap
						13	35
						12	23
						23	25
						10	25
					10 month	58	108
						uncovered cap	covered cap
						24	21
						25	13
						16	10
						12	11
					18 month	77	55
					all timepoints	215	878

## Sheet: ED Fig3f
	1 months	epidermis	upper derm	lower derm	total cap	flow cap	covered cap	CAM/cap	flow rate	coverage	UC no flow	UC flow rate	C flow rate
		335	66	123	73	65	69	0.90411	0.890411	0.945205	2	0.5	0.913043
		361	55	140	72	63	65	0.763889	0.875	0.902778	3	0.571429	0.907692
		320	64	94	71	62	68	0.901408	0.873239	0.957746	1	0.666667	0.882353
		372	73	93	79	74	74	0.924051	0.936709	0.936709	2	0.6	0.959459
	2 months	epidermis	upper derm	lower derm	total cap	flow cap	covered cap	CAM/cap	flow rate	coverage	UC no flow	UC flow rate	C flow rate
		355	54	127	65	61	54	0.830769	0.938462	0.830769	3	0.727273	0.981481
		360	47	109	60	57	53	0.783333	0.95	0.883333	2	0.714286	0.981132
		311	47	112	77	68	70	0.61039	0.883117	0.909091	3	0.571429	0.914286
		340	51	120	73	67	68	0.69863	0.917808	0.931507	2	0.6	0.941176
	4 months	epidermis	upper derm	lower derm	total cap	flow cap	covered cap	CAM/cap	flow rate	coverage	UC no flow	UC flow rate	C flow rate
		323	47	100	64	57	54	0.734375	0.890625	0.84375	2	0.8	0.907407
		317	40	97	50	40	40	0.8	0.8	0.8	5	0.5	0.875
		303	47	93	57	49	51	0.824561	0.859649	0.894737	2	0.666667	0.882353
		296	39	121	54	49	49	0.722222	0.907407	0.907407	3	0.4	0.959184
	10 months	epidermis	upper derm	lower derm	total cap	flow cap	covered cap	CAM/cap	flow rate	coverage	UC no flow	UC flow rate	C flow rate
		312	26	100	48	41	35	0.541667	0.854167	0.729167	4	0.692308	0.914286
		270	17	91	35	30	23	0.485714	0.857143	0.657143	4	0.666667	0.956522
		265	19	114	48	37	25	0.395833	0.770833	0.520833	10	0.565217	0.96
		303	27	111	35	32	25	0.771429	0.914286	0.714286	2	0.8	0.96
	18 months	epidermis	upper derm	lower derm	total cap	flow cap	covered cap	CAM/cap	flow rate	coverage	UC no flow	UC flow rate	C flow rate
		253	15	119	45	30	21	0.333333	0.666667	0.466667	13	0.458333	0.904762
		274	20	126	38	26	13	0.526316	0.684211	0.342105	10	0.6	0.846154
		243	14	123	26	17	10	0.538462	0.653846	0.384615	6	0.625	0.7
		235	17	111	23	16	11	0.73913	0.695652	0.478261	5	0.583333	0.818182
						uncovered cap	covered cap
						4	69
						7	65
						3	68
						5	74
					1 month	19	276
						uncovered cap	covered cap
						11	54
						7	53
						7	70
						5	68
					2 month	30	245
						uncovered cap	covered cap
						10	54
						10	40
						6	51
						5	49
					4 month	31	194
						uncovered cap	covered cap
						13	35
						12	23
						23	25
						10	25
					10 month	58	108
						uncovered cap	covered cap
						24	21
						25	13
						16	10
						12	11
					18 month	77	55
					all timepoints	215	878

## Sheet: ED Fig3h
			Young (<40 years)					Old (>40 years)
		sample #	1	3	4	5	13	6	8	9	10	11	16
	Capillaries	ROI 1	5	4	6	4	4	2	2	3	1	2	1
		ROI 2	4	8	6	5	5	3	2	3	3	2	2
		ROI 3	7	6	5	5	3	1	2	2	0	0	3
		ROI Average	5.33333	6	5.66667	4.66667	4	2	2	2.66667	1.33333	1.33333	2
	CAMs	ROI 1	3	9	5	0	2	1	0	2	1	0	0
		ROI 2	2	9	4	3	1	0	0	1	0	0	0
		ROI 3	5	4	2	2	2	0	0	0	0	0	1
		ROI average	3.33333	7.33333	3.66667	1.66667	1.66667	0.333333	0	1	0.333333	0	0.333333
	CAM/cap ratio		62.5	122.222	64.7059	35.7143	41.6667	16.6667	0	37.5	25	0	16.6667

## Sheet: ED Fig3i
			Young (<40 years)					Old (>40 years)
		sample #	1	3	4	5	13	6	8	9	10	11	16
	Capillaries	ROI 1	5	4	6	4	4	2	2	3	1	2	1
		ROI 2	4	8	6	5	5	3	2	3	3	2	2
		ROI 3	7	6	5	5	3	1	2	2	0	0	3
		ROI Average	5.33333	6	5.66667	4.66667	4	2	2	2.66667	1.33333	1.33333	2
	CAMs	ROI 1	3	9	5	0	2	1	0	2	1	0	0
		ROI 2	2	9	4	3	1	0	0	1	0	0	0
		ROI 3	5	4	2	2	2	0	0	0	0	0	1
		ROI average	3.33333	7.33333	3.66667	1.66667	1.66667	0.333333	0	1	0.333333	0	0.333333
	CAM/cap ratio		62.5	122.222	64.7059	35.7143	41.6667	16.6667	0	37.5	25	0	16.6667

## Sheet: ED Fig3j
			Young (<40 years)					Old (>40 years)
		sample #	1	3	4	5	13	6	8	9	10	11	16
	Capillaries	ROI 1	5	4	6	4	4	2	2	3	1	2	1
		ROI 2	4	8	6	5	5	3	2	3	3	2	2
		ROI 3	7	6	5	5	3	1	2	2	0	0	3
		ROI Average	5.33333	6	5.66667	4.66667	4	2	2	2.66667	1.33333	1.33333	2
	CAMs	ROI 1	3	9	5	0	2	1	0	2	1	0	0
		ROI 2	2	9	4	3	1	0	0	1	0	0	0
		ROI 3	5	4	2	2	2	0	0	0	0	0	1
		ROI average	3.33333	7.33333	3.66667	1.66667	1.66667	0.333333	0	1	0.333333	0	0.333333
	CAM/cap ratio		62.5	122.222	64.7059	35.7143	41.6667	16.6667	0	37.5	25	0	16.6667
