# Supplementary material for: Niche-specific dermal macrophage loss promotes skin capillary ageing
Source: Nature. 2025 Oct 15;648(8092):173–81. doi: 10.1038/s41586-025-09639-y (PMC12675291; doi:10.1038/s41586-025-09639-y)
Supplement: Supplementary file 18 — Source Data Extended Data Fig. 4 [file 41586_2025_9639_MOESM18_ESM.xlsx]

## Sheet: ED Fig4c
	Cx3cr1-DTR following IP injection of diphtheria toxin (25ng/g body weight)
	Quantification of CAM density
	500x500µm area
			DTR				WT
			# of CAMs				# of CAMs
			Mouse 1	Mouse 2	Mouse 3	Average	Mouse 1	Mouse 2	Mouse 3	Average
		Day 0	58	73	83	71.3333	61	80	70	70.3333
		Day 5	22	37	39	32.6667	64	76	69	69.6667
			% of CAM change				% of CAM change
		Day 0	81.3084	102.336	116.355		86.7299	113.744	99.5261
		Day 5	30.8411	51.8692	54.6729		90.9953	108.057	98.1043

## Sheet: ED Fig4e
	Cx3cr1-DTR following IP injection of diphtheria toxin (25ng/g body weight)
			DTR 1			WT 1			DTR 2			WT 2			DTR 3			WT 3
			Day 0	Day 5	Total caps	Day 0	Day 5	Total caps	Day 0	Day 5	Total caps	Day 0	Day 5	Total caps	Day 0	Day 5	Total caps	Day 0	Day 5	Total caps
obstructed RBC flow		ROI1 Q1	4	17	33	3	2	29	2	4	23	2	1	23	4	8	27	2	3	29
		ROI1 Q2	1	0	30	0	0	40	1	5	24	3	6	24	2	4	35	0	1	26
		ROI1 Q3	2	3	28	3	4	27	5	7	42	5	4	25	1	1	31	2	2	25
		ROI1 Q4	4	9	26	2	2	28	2	4	39	0	0	23	4	3	30	6	5	33
		ROI2 Q1	1	3	27	0	0	27	2	3	22	0	0	24	1	5	30	3	4	32
		ROI2 Q2	1	3	28	0	2	28	0	0	35	1	1	27	0	2	29	2	2	22
		ROI2 Q3	0	1	21	2	2	27	0	3	28	1	1	25	0	10	23	2	3	25
		ROI2 Q4	0	2	24	3	3	28	3	2	26	1	1	23	1	9	34	1	2	23
			DTR 1			WT 1			DTR 2			WT 2			DTR 3			WT 3
Capillary obstruction %			12.1212	51.5152		10.3448	6.89655		8.69565	17.3913		8.69565	4.34783		14.8148	29.6296		6.89655	10.3448
			3.33333	0		0	0		4.16667	20.8333		12.5	25		5.71429	11.4286		0	3.84615
			7.14286	10.7143		11.1111	14.8148		11.9048	16.6667		20	16		3.22581	3.22581		8	8
			15.3846	34.6154		7.14286	7.14286		5.12821	10.2564		0	0		13.3333	10		18.1818	15.1515
			3.7037	11.1111		0	0		9.09091	13.6364		0	0		3.33333	16.6667		9.375	12.5
			3.57143	10.7143		0	7.14286		0	0		3.7037	3.7037		0	6.89655		9.09091	9.09091
			0	4.7619		7.40741	7.40741		0	10.7143		4	4		0	43.4783		8	12
			0	8.33333		10.7143	10.7143		11.5385	7.69231		4.34783	4.34783		2.94118	26.4706		4.34783	8.69565
Average capillary obstructed %			5.65714	16.4707		5.84006	6.76485		6.31558	12.1488		6.6559	7.17492		5.42034	18.4745		7.98651	9.95363
Average capillary flow %			94.3429	83.5293		94.1599	93.2352		93.6844	87.8512		93.3441	92.8251		94.5797	81.5255		92.0135	90.0464
					217			234			239			194			239			215
																	695			643

## Sheet: ED Fig4g
	Intradermal injection of Clodronate or PBS liposomes every three days for 2 weeks in MacGreen/mTmG P28 mice
		Number of CAMs
			Clodronate				PBS
		#	Mouse 1	Mouse 2	Mouse 3	Average	Mouse 1	Mouse 2	Mouse 3	Average
		Day 0	73	88	97	86	68	83	90	80.3333
		Day 3	40	48	47	45	85	80	87	84
		Day 6	47	34	49	43.3333	70	82	92	81.3333
			Clodronate				PBS
		%	Mouse 1	Mouse 2	Mouse 3		Mouse 1	Mouse 2	Mouse 3
		Day 0	84.8837	102.326	112.791		84.6473	103.32	112.033
		Day 3	46.5116	55.814	54.6512		105.809	99.5851	108.299
		Day 6	54.6512	39.5349	56.9767		87.1369	102.075	114.523
