# Supplementary material for: Niche-specific dermal macrophage loss promotes skin capillary ageing
Source: Nature. 2025 Oct 15;648(8092):173–81. doi: 10.1038/s41586-025-09639-y (PMC12675291; doi:10.1038/s41586-025-09639-y)
Supplement: Supplementary file 19 — Source Data Extended Data Fig. 5 [file 41586_2025_9639_MOESM19_ESM.xlsx]

## Sheet: ED Fig5c
			Coverage all caps 0wk		Coverage all caps 24wk		Coverage of caps to be pruned 0wk		Coverage 1 month before pruning
	Mouse ID		CAM+	Total (500^um2)	CAM+	Total (500^um2)	CAM+	Total	CAM+	Total
	2.1	Coverage #	229	255	138	214	15	27	7	27
		Coverage %	89.8039		64.486		55.5556		25.9259
	2.2	Coverage #	274	288	139	224	17	25	7	25
		Coverage %	95.1389		62.0536		68		28
	3.4	Coverage #	256	277	111	173	26	44	18	44
		Coverage %	92.4188		64.1618		59.0909		40.9091

## Sheet: ED Fig5f
		Day 1			Day 2			Day 7
		CAM extension contact with laser damage (%)			CAM extension contact with laser damage (%)			CAM extension contact with laser damage (%)
	Initial distance from laser clot (µm)	Mouse #1	Mouse #2	Mouse #3	Mouse #1	Mouse #2	Mouse #3	Mouse #1	Mouse #2	Mouse #3
	0-20	100	50	75	100	100	100	100	100	100
	21-40	100	75	60	100	75	95	100	100	100
	41-60	80	50	33.3333	80	75	65	80	100	70
	61-80	55	16.6667	5	60	50	40	65	50	50
	81-100	7.14286	0	0	15	0	0	15	0	0
	101-120	0	0	0	0	0	0	0	0	0

## Sheet: ED Fig5h
		Cxc3cr1-gfp/+			Cxc3cr1-gfp/gfp
	Day 7	CAM extension contact with laser damage (%)			CAM extension contact with laser damage (%)
	Initial distance from laser clot (µm)	Mouse #1	Mouse #2	Mouse #3	Mouse #1	Mouse #2	Mouse #3
	0-40	100	100	100	75	50	50
	41-80	59.0909	57.1429	36.3636	30.7692	20	56.25
	81-120	0	0	0	0	0	0

## Sheet: ED Fig5i
		Cx3cr1-gfp/+							Cx3cr1-gfp/gfp
	Mouse ID		Day1	Day2	Day7			Mouse ID		Day1	Day2	Day7
	#1	flowing capillaries	3	4	4			#1	flowing capillaries	2	2	3
		total capillaries	6	6	6				total capillaries	6	6	6
		% flow	50	66.6667	66.6667				% flow	33.3333	33.3333	50
			Day1	Day2	Day7					Day1	Day2	Day7
	#2	flowing capillaries	4	5	6			#2	flowing capillaries	1	2	2
		total capillaries	7	7	7				total capillaries	8	8	8
		% flow	57.1429	71.4286	85.7143				% flow	12.5	25	25
			Day1	Day2	Day7					Day1	Day2	Day7
	#3	flowing capillaries	2	4	5			#3	flowing capillaries	0	1	2
		total capillaries	8	8	8				total capillaries	6	6	6
		% flow	25	50	62.5				% flow	0	16.6667	33.3333
		Average % flow	44.0476	62.6984	71.627				Average % flow	15.2778	25	36.1111

## Sheet: ED Fig5j
	CX3CR1-gfp/+ vs gfp/gfp
	Quantification of capillary density
	average of 2 RO1 (500µm x 500µm) per mouse
			CX3CR1-gfp/+					CX3CR1-gfp/gfp
		Mouse #	1 month old	6 month old			Mouse #	1 month old	6 month old
		#1	98	88			#1	93	56
		#2	97.5	74			#2	97.5	60
		#3	102	77			#3	108	61
		#4	84	80			#4	88	67
		Average	95.375	79.75			Average	96.625	61
