# Supplementary material for: Niche-specific dermal macrophage loss promotes skin capillary ageing
Source: Nature. 2025 Oct 15;648(8092):173–81. doi: 10.1038/s41586-025-09639-y (PMC12675291; doi:10.1038/s41586-025-09639-y)
Supplement: Supplementary file 20 — Source Data Extended Data Fig. 6 [file 41586_2025_9639_MOESM20_ESM.xlsx]

## Sheet: ED Fig6d
		Luminal diameter (µm)			Luminal diameter (µm)			Luminal diameter (µm)			Luminal diameter (µm)			Luminal diameter (µm)			Luminal diameter (µm)
	Mouse #1			Average			Mouse #2			Average			Mouse #3			Average
	1	5.669	Post-laser	Post-laser	6.53425		1	7.379	Post-laser	Post-laser	7.10075		1	6.801	Post-laser	Post-laser	7.30188
		4.5	Pre-laser	Pre-laser	5.769			5.871	Pre-laser	Pre-laser	5.83075			6.403	Pre-laser	Pre-laser	6.18525
	2	6.433	Post-laser				2	6.265	Post-laser				2	5	Post-laser
		4.485	Pre-laser					5.459	Pre-laser					6.103	Pre-laser
	3	9.227	Post-laser				3	7.754	Post-laser				3	7.159	Post-laser
		6.754	Pre-laser					8.31	Pre-laser					6.671	Pre-laser
	4	6.852	Post-laser				4	7.517	Post-laser				4	8	Post-laser
		6.672	Pre-laser					6.083	Pre-laser					5	Pre-laser
	5	5.148	Post-laser				5	8.944	Post-laser				5	7.018	Post-laser
		4.717	Pre-laser					5.689	Pre-laser					6.5	Pre-laser
	6	5.701	Post-laser				6	7.341	Post-laser				6	10.062	Post-laser
		6.088	Pre-laser					5.855	Pre-laser					5.408	Pre-laser
	7	6.792	Post-laser				7	5.706	Post-laser				7	5.831	Post-laser
		6.374	Pre-laser					4.577	Pre-laser					5.831	Pre-laser
	8	6.452	Post-laser				8	5.9	Post-laser				8	8.544	Post-laser
		6.562	Pre-laser					4.802	Pre-laser					7.566	Pre-laser
