# Supplementary material for: Niche-specific dermal macrophage loss promotes skin capillary ageing
Source: Nature. 2025 Oct 15;648(8092):173–81. doi: 10.1038/s41586-025-09639-y (PMC12675291; doi:10.1038/s41586-025-09639-y)
Supplement: Supplementary file 21 — Source Data Extended Data Fig. 7 [file 41586_2025_9639_MOESM21_ESM.xlsx]

## Sheet: ED Fig7d
					Laser clot + CAM ablation			Needle stick injury
					Mouse #1	Mouse #2	Mouse #3	Mouse #1	Mouse #2	Mouse #3
		Neutrophil Swarming @ 6hr %			0	0	0	100	100	100

## Sheet: ED Fig7e
			Csf1r-EGFP- Gr-1 (RB6-8C5)+			Csf1r-EGFP+ Gr-1 (RB6-8C5)+
			Mouse #1	Mouse #2	Mouse #3	Mouse #1	Mouse #2	Mouse #3
Intravascular recruitment @ 0hr %			0	0	0	0	0	0.25
Intravascular recruitment @ 6hr %			0	0	0	0.125	0	0
Intravascular recruitment @ 24hr %			0	0	0	0	0	0

## Sheet: ED Fig7h
				Laser clot + CAM ablation
				Mouse #1	Mouse #2	Mouse #3
	LysMCre+ Swarming @ 6hr %			0	0	0
	LysMCre+ Swarming @ 24hr %			0	0	0
