# Supplementary material for: Niche-specific dermal macrophage loss promotes skin capillary ageing
Source: Nature. 2025 Oct 15;648(8092):173–81. doi: 10.1038/s41586-025-09639-y (PMC12675291; doi:10.1038/s41586-025-09639-y)
Supplement: Supplementary file 22 — Source Data Extended Data Fig. 8 [file 41586_2025_9639_MOESM22_ESM.xlsx]

## Sheet: ED Fig8c
	CAG-dsRed; MacGreen
	Flow = Y	No flow = N
Mouse ID	#4M						#4M
	Clot only	Pre	Post	Post Day 1	Post Day 7		Dermal ablation + clot	Pre	Post	Post Day 1	Post Day 7
	1	Y	Y	Y	Y		1	Y	N	Y	Y
	2	Y	N	Y	Y		2	Y	N	Y	Y
	3	Y	N	N	Y		3	Y	N	Y	Y
	4	Y	N	N	Y		4	Y	N	N	Y
	5	Y	N	N	N		5	Y	N	Y	Y
	6	Y	N	N	Y		6	Y	N	Y	Y
	7	Y	N	Y	Y		7	Y	N	Y	Y
	8	Y	N	N	Y		8	Y	N	Y	Y
	9	Y	N	Y	Y		9	Y	N	Y	Y
	10	Y	Y	Y	Y		10	Y	N	N	Y
	11	Y	N	Y	Y		11	Y	N	Y	Y
	12	Y	N	Y	Y		12	Y	N	N	N
				0.583333	0.916667					0.75	0.916667
				58.3333	91.6667					75	91.6667
Mouse ID	#2M						#2M
	Clot only	Pre	Post	Post Day 1	Post Day 7		Dermal ablation + clot	Pre	Post	Post Day 1	Post Day 7
	1	Y	N	N	Y		1	Y	N	N	N
	2	Y	N	N	Y		2	Y	N	N	Y
	3	Y	N	N	Y		3	Y	N	N	N
	4	Y	N	N	Y		4	Y	N	Y	Y
	5	Y	N	Y	N		5	Y	N	N	Y
	6	Y	N	Y	Y		6	Y	N	Y	Y
	7	Y	N	Y	Y		7	Y	N	Y	Y
	8	Y	N	Y	Y		8	Y	N	Y	N
	9	Y	N	Y	Y		9	Y	N	Y	Y
	10	Y	N	Y	N		10	Y	N	Y	Y
	11	Y	N	N	Y
	12	Y	N	Y	Y
				0.583333	0.833333					0.6	0.7
				58.3333	83.3333		0	0	0	60	70
Mouse ID	#5M						#5M
	Clot only	Pre	Post	Post Day 1	Post Day 7		Dermal ablation + clot	Pre	Post	Post Day 1	Post Day 7
	1	Y	N	N	Y		1	Y	N	Y	Y
	2	Y	N	N	N		2	Y	N	Y	Y
	3	Y	N	N	N		3	Y	N	N	N
	4	Y	N	Y	Y		4	Y	N	Y	Y
	5	Y	N	Y	Y		5	Y	N	Y	Y
	6	Y	N	Y	Y		6	Y	N	Y	Y
	7	Y	N	N	Y		7	Y	N	Y	Y
	8	Y	N	Y	Y		8	Y	N	N	N
	9	Y	N	Y	Y		9	Y	N	N	Y
	10	Y	N	Y	Y		10	Y	N	N	Y
	11	Y	N	Y	Y		11	Y	N	N	N
	12	Y	N	N	N		12	Y	N	N	Y
	13	Y	N	N	N					0.5	0.75
				0.538462	0.692308					50	75
				53.8462	69.2308

## Sheet: ED Fig8e
			CX3CR1-CreER;R26-mTmG;Rac1f/+ vs Rac1f/f after TAM induction
			CAM density 500x500um
				Rac1 f/+			Rac1 f/f
				Mouse #1	Mouse #2	Mouse #3	Mouse #1	Mouse #2	Mouse #3
			Region #1	60	54	70	64	55	55
			Region #2	65	51	67	65	63	59
			Average	62.5	52.5	68.5	64.5	59	57
