# Supplementary material for: Niche-specific dermal macrophage loss promotes skin capillary ageing
Source: Nature. 2025 Oct 15;648(8092):173–81. doi: 10.1038/s41586-025-09639-y (PMC12675291; doi:10.1038/s41586-025-09639-y)
Supplement: Supplementary file 23 — Source Data Extended Data Fig. 9 [file 41586_2025_9639_MOESM23_ESM.xlsx]

## Sheet: ED Fig9a
			Capillary quantification
	CAM ablation		Mouse #	Pre CAM ablate total	Pre CAM ablate flowing	2 month post total	2 month post flowing	% flowing pre	% flowing 2 month
			1	66	62	66	57	93.9394	86.3636
			2	67	64	67	56	95.5224	83.5821
			3	73	70	73	67	95.8904	91.7808
			4	87	84	87	75	96.5517	86.2069
				293				95.476	86.9834
	Control		Capillary quantification
			Mouse #	Pre CAM ablate total	Pre CAM ablate flowing	2 month post total	2 month post flowing	% flowing pre	% flowing 2 month
			1	63	58	63	58	92.0635	92.0635
			2	60	56	60	56	93.3333	93.3333
			3	62	59	62	58	95.1613	93.5484
			4	65	63	65	63	96.9231	96.9231
				250				94.3703	93.9671

## Sheet: ED Fig9d
	Cx3cr1-CreER; R26-nTnG 2monthold; 2wks post 2mg TAM -> 250umlaser
		Below epidermal laser damage				<75µm from epidermal damage				>75µm from epidermal damage
		Mouse 1	Mouse 2	Mouse 3	Mouse 4	Mouse 1	Mouse 2	Mouse 3	Mouse 4	Mouse 1	Mouse 2	Mouse 3	Mouse 4
	CAM division by Day 7 (%)	40	50	20	50	20	50	0	20	0	0	0	14.2857

## Sheet: EDFig9g
		Sister CAM labeling 2 wks post division (Low dose TAM)					Total CAM labeling (High dose TAM)
		Mouse 1	Mouse 2	Mouse 3	Mouse 4	Mouse 5	Mouse 1	Mouse 2	Mouse 3	Mouse 4
	Average nearest neighbor distance (µm)	10.8	14.8571	4.2	15.4425	22.1633	30.9961	33.0283	36.4408	38.9085

## Sheet: EDFig9h
		2 month old			10 month old
	CAM nearest neighbor distance (%)	Mouse 1	Mouse 2	Mouse 3	Mouse 1	Mouse 2	Mouse 3
	0-25µm	40	43.3333	60	38.2353	47.0588	39.3939
	26-50µm	43.3333	40	33.3333	8.82353	14.7059	21.2121
	51-75µm	16.6667	13.3333	3.33333	32.3529	17.6471	21.2121
	>75µm	0	3.33333	3.33333	20.5882	20.5882	18.1818

## Sheet: EDFig9l
			CAM quant
			500µm^2	Mouse 1	Mouse 2	Mouse 3	Mouse 4
		Day 0	Control	24	27	28	27
			Epidamage	23	25	29	26
		Day 28	Control	25	29	28	25
			Epidamage	49	48	48	45

## Sheet: EDFig9m
			Clot recovery
			500µm^2	Mouse 1	Mouse 2	Mouse 3	Mouse 4
		Day 0 (total)	Neighboring control	4	5	4	4
			Epithelial damage	4	4	4	5
		Day 1	Neighboring control	1	0	1	1
			Epithelial damage	2	1	2	2
		Day 7	Neighboring control	3	3	2	2
			Epithelial damage	4	4	4	4
		Day 1	Neighboring Control	25	0	25	25
		Day 1	Epithelial damage	50	25	50	40
		Day 7	Neighboring Control	75	60	50	50
		Day 7	Epithelial damage	100	100	100	80
