# Supplementary material for: Niche-specific dermal macrophage loss promotes skin capillary ageing
Source: Nature. 2025 Oct 15;648(8092):173–81. doi: 10.1038/s41586-025-09639-y (PMC12675291; doi:10.1038/s41586-025-09639-y)
Supplement: Supplementary file 24 — Source Data Extended Data Fig. 10 [file 41586_2025_9639_MOESM24_ESM.xlsx]

## Sheet: ED Fig10b
	CAG-dsRed/CSFR1-EGFP donor mice			CAG-dsRed/CSFR1-EGFP -> CSFR1-EGFP recipient mice
	Mouse 1	Mouse 2	Mouse 3	Mouse 1	Mouse 2	Mouse 3
CAG-dsRed- CSFR1-EGFP+	0	0	0	0.22	0.8	0.077
CAG-dsRed+ CSFR1-EGFP+	35.8	38.5	33.7	38.4	36.6	31
CAG-dsRed+ CSFR1-EGFP-	64.2	61.5	66.1	60.3	57.2	67.6
CAG-dsRed- CSFR1-EGFP-	0.063	0	0.21	1.13	5.43	1.37

## Sheet: ED Fig10d
		CSF1 Treatment Day 0 -> Day 14
		2 ROI per mouse
		500x500µm area			Mouse #1		Total Green	Green/Red		GR/G%		Mouse #2		Total Green	Green/Red		GR/G%		Mouse #3		Total Green	Green/Red		GR/G%
					L Paw	Day 0	60	12		20		L Paw	Day 0	55	16		29.0909		L Paw	Day 0	85	6		7.05882
							61	16		26.2295				96	22		22.9167				92	20		21.7391
						Day 14	89	22		24.7191			Day 14	100	35		35			Day 14	134	11		8.20896
							102	32		31.3725				163	32		19.6319				137	25		18.2482
					R Paw	Day 0	56	20		35.7143		R Paw	Day 0	70	9		12.8571		R Paw	Day 0	70	13		18.5714
							53	8		15.0943				80	6		7.5				62	26		41.9355
						Day 14	52	18		34.6154			Day 14	76	12		15.7895			Day 14	69	15		21.7391
							57	9		15.7895				82	8		9.7561				62	29		46.7742
					CSF1	Day 0	60.5	14		23.1148		CSF1	Day 0	75.5	19		26.0038		CSF1	Day 0	88.5	13		14.399
						Day 14	95.5	27		28.0458			Day 14	131.5	33.5		27.316			Day 14	135.5	18		13.2286
					PBS	Day 0	54.5	14		25.4043		PBS	Day 0	75	7.5		10.1786		PBS	Day 0	66	19.5		30.2535
						Day 14	54.5	13.5		25.2024			Day 14	79	10		12.7728			Day 14	65.5	22		34.2567
					CSF1	Day 0	80.8463					CSF1	Day 0	100.891					CSF1	Day 0	118.263
						Day 14	127.617						Day 14	175.724						Day 14	181.069
					PBS	Day 0	83.6317					PBS	Day 0	115.09					PBS	Day 0	101.279
						Day 14	83.6317						Day 14	121.228						Day 14	100.512

## Sheet: ED Fig10e
		CSF1 Treatment Day 0 -> Day 14
		2 ROI per mouse
		500x500µm area			Mouse #1		Total Green	Green/Red		GR/G%		Mouse #2		Total Green	Green/Red		GR/G%		Mouse #3		Total Green	Green/Red		GR/G%
					L Paw	Day 0	60	12		20		L Paw	Day 0	55	16		29.0909		L Paw	Day 0	85	6		7.05882
							61	16		26.2295				96	22		22.9167				92	20		21.7391
						Day 14	89	22		24.7191			Day 14	100	35		35			Day 14	134	11		8.20896
							102	32		31.3725				163	32		19.6319				137	25		18.2482
					R Paw	Day 0	56	20		35.7143		R Paw	Day 0	70	9		12.8571		R Paw	Day 0	70	13		18.5714
							53	8		15.0943				80	6		7.5				62	26		41.9355
						Day 14	52	18		34.6154			Day 14	76	12		15.7895			Day 14	69	15		21.7391
							57	9		15.7895				82	8		9.7561				62	29		46.7742
					CSF1	Day 0	60.5	14		23.1148		CSF1	Day 0	75.5	19		26.0038		CSF1	Day 0	88.5	13		14.399
						Day 14	95.5	27		28.0458			Day 14	131.5	33.5		27.316			Day 14	135.5	18		13.2286
					PBS	Day 0	54.5	14		25.4043		PBS	Day 0	75	7.5		10.1786		PBS	Day 0	66	19.5		30.2535
						Day 14	54.5	13.5		25.2024			Day 14	79	10		12.7728			Day 14	65.5	22		34.2567
					CSF1	Day 0	80.8463					CSF1	Day 0	100.891					CSF1	Day 0	118.263
						Day 14	127.617						Day 14	175.724						Day 14	181.069
					PBS	Day 0	83.6317					PBS	Day 0	115.09					PBS	Day 0	101.279
						Day 14	83.6317						Day 14	121.228						Day 14	100.512
